# Supplementary material for: Global Diversity of the Placozoa
Source: PLoS One. 2013 Apr 2;8(4):e57131. doi: 10.1371/journal.pone.0057131 (PMC3614897; doi:10.1371/journal.pone.0057131)
Supplement: Dataset S1 — 16S alignment used in phylogenetic analyses in Figure 4 . (NEX) [file pone.0057131.s001.nex]

#NEXUS


BEGIN DATA;
DIMENSIONS NTAX= 19 NCHAR= 533;
FORMAT   DATATYPE=DNA GAP=- MISSING=?;

MATRIX

H1       GGGTGAAATTGGAAAAACGGTAAAGATACCGTAAAGGAATTCTAAGACGAGAAGACCCCATTGAGCTTTACTATTAACTTGTATTGCCAAAGCGAA-------------------CTCTCCCTTGCTTTATAATAAAATTGAGTAGACTAAGTGGGAAAAAAGGGATTAGTCCCCTTTTTCCCCATTTGGGGCCATTGGCGTAGAGAGGGCGGATCGCGCCCCTACTCGATTTTTATGAAAAACCACTCTTTTTATTAGGATTACTGGCTAAAACCGTACAAGTAAGGTAGTTTGGTTGGGGCGACCGCCTTCGAAAAAGTATCGAAGGCGTACATAAGATTAATCCGGGGGGGGTGTCCTTTTTTCACCCCCCCGGGGGTAATGCCCC-AAAAA---AGATTAGTTTGACTGAGAGGGCTACAACCCGAACAGGCGCTTTTAGCCCGGGTCGGCGGGTCATAGTGATCCGTTGTTATATTGTGGGATAGACAACGATCAACGAAGAAAAGTTACCATGGGGATAACAGCGTA
H17      GGGTGAAATTGGAAAAACGGTAAAGATACCGTAAAGGAATTCTAAGACGAGAAGACCCCATTGAGCTTTACTATTAACTTGTATTGCCAAAGCGAA-------------------CTTTCCCTTGCTTTATAATAAAATTGAGTAGACTAAGTGGGAAAAAAGGGATTAGTCCCCTTTTTCCCCATTTGGGGCCATTGGCGTAGAGAGGGCGGATCGCGCCCCTACTCGATTTTTATGAAAAACCACTCTTTTTATTAGGATTACTGGCTAAAACCGTACAAGTAAGGTAGTTTGGTTGGGGCGACCGCCTTCGAAAAAGTATCGAAGGCGTACATAAGATTAATCCGGGGGGGGTGTCCTTTTTTCACCCCCCCGGGGGTAATGCCCC-AAAAA---AGATTAGTTTGACTGAGAGGGCTACAACCCGAACAGGCGCTTTTAGTCCGGGTCGGCGGGTCATAGTGATCCGTTGTTATATTGTGGGATAGACAACGATCAACGAAGAAAAGTTACCATGGGGATAACAGCGTA
H2       GGGTGAAATTGGAAAAACGGTAAAGATACCGTAAAGGAATTCTAAGACGAGAAGACCCCATTGAGCTTTACTATTAACTTGTATTGCCAAAGCGAA-------------------CTCTCCCTTGCTTTATAATAAAATTGAGTAGACTAAGTGGGAAAAAAGGGATTAGTCCCCTTTTTCCCCATTTGGGGCCATTGGCGTAGAGAGGGCGGATCGCGCCCCTACTCGATTTTTATGAAAAACCACTCTTTTTATTAGGATTACTGGCTAAAACCGTACAAGTAAGGTAGTTTGGTTGGGGCGACCGCCTTCGAAAAAGTATCGAAGGCGTACATAAGATTAATCCGGGGGGGGTGTCCTTTTTTCACCCCCCCGGGGGTAATGCCCC-AAAAA---AGATTAGTTTGACTGAGAGGGCTACAACCCGAACAGGCGCTTGGGTCCCGGGTCGGCGGGTCATAGTGATCCGTTGTTATATTGTGGGATAGACAACGATCAACGAAGAAAAGTTACCATGGGGATAACAGCGTA
H3       GGGTGAAATTGGAAAAACGGTAAAGATACCGTAAAGGAATTCTAAGACGAGAAGACCCCATTGAGCTTTACTATTAACTTGTATTGCCGAAGCGAA--------------------------CTGAACGCTAATAGAATTGAGTAGACTAAGTGGAAAGCAGGCAACCAAGGGTTATAGGCCCCGATCGAGGTCG---------------------GCCCTACTCCCACCCTACTATGAAAAACCACTCTTTTTATTAGGATTACTGGCTAAAACCGTACAAGTAAGGTAGTTTGGTTGGGGCGACCGCCTTCGAAAAAGTATCGAAGGCGCACATAAGATTAATC---AGGGGGGTTTTAGG-------CTCCAGGGGGTAATGCCCC-AAAAA---AGATTAGTTTGACTGAGAGGGCTACAACCCGAACAGGCGCTGATCTCCCCCGTACGCGGGTCATAGTGATCCGTTGTTATATTGTGGGATAGACAACGATCAACGGAGAAAAGTTACCATGGGGATAACAGCGTA
H6       TAGTGAAATTGAAATAACAGTGAAGATGCTGTTTAAGAATTCTAAGACGAGAAGACCCCATTGAGCTTTACTATTAACTTGTATTGCCAGAGCGATAACGGATCCCTTAAGTCCCCTGTCCTTTGCTTCATAATAAAATTGTGAAGACTAAGTGGAAAAAGATAAAACAAGGGATTCGGGCCTCTGCCCCGACTCTCA------AAAGGCCTTTTGGCTTCTTGTCCCAATTTATATGAAAAACCACTCTTTTTATTAAGATTACTGTCTAAAACCGTACAAGTAAGATAGTTTGGTTGGGGCGACCGCCTTCGAAAAAGTATCGAAGGCGCACATAAGATTAGTCCGGAGGGGGGTCCTACGGATCCCCCTCCCGGGGGCAATGCCCC-AAAAA---AGATTAGTTTGACTGAAAGGGCTACAACCCGAACAGGCGCCGGGG??????????????????????????????????????????????????????????????????????????????????????????
H7       TAGTGAAATTGAAATAACAGTGAAGATGCTGTTTAGGAATTCTAAGACGAGAAGACCCCATTGAGCTTTACTATTAACTTGTATTGCCAGAGCGATAACGGATCCCTTAGGTACCCTGTCCTTTGCTTCATAATAAAATTGTGAAGACTAAGTGGAAAAAGATAAAACAAGGGATTCGGGTCTCTGCCCCGGCTCTCA------AAAGGCCCCTTGGCTTCTTGTCCCAATTTATATGAAAAACCACTCTTTTTATTAAGATTACTGTCTAAAACCGTACAAGTAAGATAGTTTGGTTGGGGCGACCGCCTTCGAAAAAGTATCGAAGGCGCACATAAGATTAGTCCGGAGGGGGGTCCTACGGATCCCCCTCCCGGGGGCAATGCCCC-AAAAA---AGATTAGTTTGACTGAAAGGGCTACAACCCGAACAGGCGCCTGGGCCCCCTTTTGGCGGGTCATAGT????????????????????????????????????????????????????????????????????
H8       TAGTGAAATTGAAATAACAGTGAAGATGCTGTTTAGGAATTCTAAGACGAGAAGACCCCATTGAGCTTTACTATTAACTTGTATTGCCAGAGCGATAACGGATCCCTTAGGTACCCTGTCCTTTGCTTCATAATAAAATTGTGAAGACTAAGTGGAAAAAGATAAAACAAGGGATTCGGGTCTCTGCCCCGGCTCTCA------AAAGGCCCCTTGGCTTCTTGTCCCAATTTATATGAAAAACCACTCTTTTTATTAAGATTACTGTCTAAAACCGTACAAGTAAGATAGTTTGGTTGGGGCGACCGCCTTCGAAAAAGTATCGAAGGCGCACATAAGATTAGTCCGGAGGGGGGTCCTACGAATCCCCCTCCCGGGGGCAATGCCCC-AAAAA---AGATTAGTTTGACTGAAAGGGCTACAACCCGAACAGGCGCCGGGGCCCCCTTTAGGCGGGTCATAGTGATCCGTTGTTATATTGTGGGATTGACAACGATCAACGAAGAAAAGTTACCATGGGGATAACAGCGTA
H16      TAGTGAAATTGAAATAACAGTGAAGATGCTGTTTAGGAATTCTAAGACGAGAAGACCCCATTGAGCTTTACTATTAACTTGTATTGCCAGAGCGATAACGGATCCCTTAGGTACCCTGTCCTTTGCTTCATAATAAAATTGTGAAGACTAAGTGGAAAAAGATAAAACAAGGGATTCGGGTCTCTGCCCCGGCTCTCA------AAAGGCCCCTTGGCTTCTTGTCCCAATTTATATGAAAAACCACTCTTTTTATTAAGATTACTGTCTAAAACCGTACAAGTAAGATAGTTTGGTTGGGGCGACCGCCTTCGAAAAAGTATCGAAGGCGCACATAAGATTAGTCCGGAGGGGGGTCCTACGAATCCCCCTCCCGGGGGCAATGCCCC-AAAAA---AGATTAGTTTGACTGAAAGGGCTACAACCCGAACAGGCGCCTGGGCCCCCTTTTGGCGGGTCATAGTGATCCGTTGTTATATTGTGGGATTGACAACGATCAACGAAGAAAAGTTACCATGGGGATAACAGCGTA
H11      TAGTGAAATTGAAACGGTGGCGAAGCTGCCACCTATGAATTCTAAGACGAGAAGACCCCATTGAGCTTTACTATTAACTTGTATTGCCAGAGCGATGAAGGATC---------------CCCTTGCTTCATAATAAAATTGTGTAGACTAAGTGGAAAAAGATAAAACAAGGGATTCGGGTGCCAGGCGTGGTTTTC------------CCCCCCCGCCCCGGGTCCCGATTTATATGAAAAACCACTCTTTTTATTAAGATTACTGTCTACAACCGTACAAGTAAGATAGTTTGGTTGGGGCGACCGCCTTCGAAAAAGTATCGAAGGCGCACATAAGATTAGTCCGGAGGGGGGTCCGAAGG----CCCTCCCGGGGGTAATGCCCCAAAGAAA--AGATTAGTTTGACTGAGAGGGCTACAACCCGAACAGGCGCTA---TTATCTTTTTGCGGGTCATAGTGATCCGTTGTTATATTGTGGGATTGACAACGATCAACGAAGAAAA???????????????????????
H5       TAGTGAAATTGAGACGG-GGCGAAGACGCCGCCTATGAATTCTAAGACGAGAAGACCCCATTGAGCTTTACTATTAACTTGTATTGCCAGAGCGGACCCGGATCCGTTTGGCCCCCTGTCCCTTGCTTCATAATAAAATTGTGGAGACTAAGTGGAAAAAGATAAAACAAGGGATTCGGGCCATAGGGTCCTCGC------------------------CCCCGTCCCGATTTATATGAAAAACCACTCTTTTTATTAAGATTACTGTCTAAAACCGTACAAGTAAGATAGTTTGGTTGGGGCGACCGCCTTCGAAAAAGTATCGAAGGCGCACATAAGATTAGTCCGGAGGGGGGTCCAAAGGATCCCCCTCCCGGGGGCAATGCCCCAAAAAA---AGATTAGTTTGACTGAGAGGGCTACAACCCGAACAGACGCCAGGACCGCCTTTTGGCGGGTCATAGT????????????????????????????????????????????????????????????????????
H19      TAGTGAAATTGAGACGG-GGCGAAGACGCCGCCTATGAATTCTAAGACGAGAAGACCCCATTGAGCTTTACTATTAACTTGTATTGCCAGAGCGGACCCGGATCCGTTTGGCCCCCTGTCCCTTGCTTCATAATAAAATTGTGGAGACTAAGTGGAAAAAGATAAAACAAGGGATTCGGGCCATAGGGTCCTCGC------------------------CCCCGTCCCGATTTATATGAAAAACCACTCTTTTTATTAAGATTACTGTCTAAAACCGTACAAGTAAGATAGTTTGGTTGGGGCGACCGCCTTCGAAAAAGTATCGAAGGCGCACATAAGATTAGTCCGGAGGGGGGTCCAAAGGATCCCCCTCCCGGGGGCAATGCCCCAAAAAA---AGATTAGTTTGACTGAGAGGGCTACAACCCGAACAGACGCCAGGACCGCCTTTTGGCGGGTCATAGT????????????????????????????????????????????????????????????????????
H12      TAGTGAAATTGAGACGGCGGCGAAGACGCCGCCTATGAATTCTAAGACGAGAAGACCCCATTGAGCTTTACTATTAACTTGTATTGCCAGAGCGAC---------------TCCCCGGGTCCCTGCTTCATAATAAAATTGTGAAGACTAAGTGGAAAAAGAAAAAACAAGGGATTCGGGGCCCTTTAGGCTCCC----------------CCCCGCCGCCCTGTCCCGATTTATATGAAAAACCACTCTTTTTATTAAGATTACTGTCTAAAACCGTACAAGTAAGATAGTTTGGTTGGGGCGACCGCCTTCGAAAAAGTATCGAAGGCGCACATAAGATTAGTCCGGAGGGGGGTCCAAAGGATCCCCCTCCCGGGGGCAATGCCCCAAAAAA---AGATTAGTTTGACTGAGAGGGCTACAACCCGAACAGACGCCAGGGCCGCCTTTTGGCGGGTCATAGTGATCCGTTGTTATATTGTGGGATAGACAACGATCAA????????????????????????????????
H18      ???????????????????????????????????????????????CGAGAAGACCCCATTGAGCTTTACTATTAACTTGTATTGCCAGAGCGAC---------------TCCCCGGGTCCCTGCTTCATAATAAAATTGTGAAGACTAAGTGGAAAAAGAAAAAACAAGGGATTGGGAGCCTAAAGGGCTCCC----------------CCCCGCCGCCCTGTCCCGATTTATATGAAAAACCACTCTTTTTATTAAGATTACTGTCTAAAACCGTACAAGTAAGATAGTTTGGTTGGGGCGACCGCCTTCGAAAAAGTATCGAAGGCGCACATAAGATTAGTCCGGAGGGGGGTCCAAAGGATCCCCCTCCCGGGGGCAATGCCCCAAAAAA---AGATCAGTTTGACTGAGAGGGCTACAACCCGAACAGACGCCAGGGCCGCCTTTTGGCGGGTCATAGTGATCCGTTGTTATATTGTGGGATTGACAACGATCAA????????????????????????????????
H4       TAGTGAAATTGAGATGGCGGCGAAGACGCCGCCTATGAATTCTAAGACGAGAAGACCCCATTGAGCTTTACTATTAACTTGTATTGCCAGAGCGGTCCCGGATCCGTTTTGCCCCCTGTCCCTAGCTTCATAATAAAATTGTGGAGACTATGTGGCAAAAGA-AAAACAAGGGATTCGGGCCTTAGGTCCCCCCCCCGGGATCCGAAGGGTCCGCCACGCCCCGTCCCGATTTATATGAAAAACCACTCTTTTTATTAAGATTACTGTCTAACACCGTACAAGTAAGATAGTTTGGTTGGGGCGACCGCCTTCGAAAAAGTATCGAAGGCGCACATAAGATTAATCAGGAGAAGGATCCGAAGGATCTTTTTCTCGGGGGCAATGTCCCAAAAAAAGGAGATTAATTTGACTGAGAGGGCAACAACCCGAACAGACGTCAAAGCCTTCTTTTGGCGGGTCATAGTGATCCGTTGTTATATTGTGGGATTGACAACGATCAACGAAGAAAAGTTACCATGGGGATAACAGCGTA
H9       TAGTGAAATTGAGATGGCGGCGAAGACGCCGCCTATGAATTCTAAGACGAGAAGACCCCATTGAGCTTTACTATTAACTTGTATTGTCAGAGCGGTCCCGGATCCGTTTTGCCCCCTGTCCCTAGCTTCATAATAAAATTGTGGAGACTATGTGGCAAAAGA-AAAACAAGGGATTCGGGCCTTAGGTCCCCCCCCCGGGATCCGAAGGGTCCGCCACGCCCCGTCCCGATTTATATGAAAAACCACTCTTTTTATTAAGATTACTGTCTAACACCGTACAAGTAAGATAGTTTGGTTGGGGCGACCGCCTTCGAAAAAGTATCGAAGGCGCACATAAGATTAATCAGGAGAAGGATCCGAAGGATCTTTTTCTCGGGAGTAATGTCCCAAAAAAAGGAGATTAATTTGACTGAGAGGGCAACAACCCGAACAGACGTCAAAGCCTTCTTTTGGCGGGTCATAGTGATCCGTTGTTATATTGTGGGATTGACAACGATCAACGAAGAAAAGTTACCATAGGGATAAC??????
H10      ??????????????????????????????????????????????????????????????????????????????????????????????GTCCCGGATCCGTTTTGCCCCCTGTCCCTAGCTTCATAATAAAATTGTGGAGACTATGTGGCAAAAGA-AAAACAAGGGATTCGGGCCTTAGGTCCCCCCCCCGGGATCCGAAGGGTCCGCCACGCCCCGTCCCGATTTATATGAAAAACCACTCTTTTTATTAAGATTACTGTCTAACACCGTACAAGTAAGATAGTTTGGTTGGGGCGACCGCCTTCGAAAAAGTATCGAAGGCGCACATAAGATTAATCAGTAGAAGGATCCGAAGGATCTTTTTATCGGGAGTAATGTCCCAAAAAAAGGAGATTAATTTGACTGAGAGGGCAACAACCCGAACAGACGTCAAAGCCTTCTTTTGGCGGGTCATAGTGAT?????????????????????????????????????????????????????????????????
H13      TAGTGAAATTGAGATGGCGGCGAAGACGCCGCCTATGAATTCTAAGACGAGAAGACCCCATTGAGCTTTACTATTAACTTGTATTGTCAGAGCGGTCCCGGATCCGTTTTGCCCCCTGTCCCTAGCTTCATAATAAAATTGTGGAGACTATGTGGCAAAAGA-AAAACAAGGGATTCGGGCCTTAGGTCCCCCCCCCGGGACCCGAAGGGTCCGCCACGCCCCGTCCCGATTTATATGAAAAACCACTCTTTTTATTAAGATTACTGTCTAACACCGTACAAGTAAGATAGTTTGGTTGGGGCGACCGCCTTCGAAAAAGTATCGAAGGCGCACATAAGATTAATCAGGAGAAGGATCCGAAGGATCTTTTTATCGGGAGTAATGTCCC-AAAAAAGGAGATTAATTTGACTGAGAGGGCAACAACCCGAACAGACGTCAAAGCCTTCTTTTGGCGGGTCATAGTGATCCGTTGTTATATTGTGGGATAGACAACGATCAA????????????????????????????????
H14      TAGTGAAATTGAGATGGCGGCGAAGACGCCGCCTATGAATTCTAAGACGAGAAGACCCCATTGAGCTTTACTATTAACTTGTATTGTCAGAGCGGTCCCGGATCCGTTTTGCCCCCTGTCCCTAGCTTCATAATAAAATTGTGGAGACTATGTGGCAAAAGA-AAAACAAGGGATTCGGGCCTTAGGTCCCCCCCCCGGGACCCGAAGGGTCCGCCACGCCCCGTCCCGATTTATATGAAAAACCACTCTTTTTATTAAGATTACTGTCTAACACCGTACAAGTAAGATAGTTTGGTTGGGGCGACCGCCTTCGAAAAAGTATCGAAGGCGCACATAAGATTAATCAGGAGAAGGATCCGAAGGATCTTTTTATTGGGAGTAATGTCCC-AAAAAAGGAGATTAATTTGACTGAGGGGGCAACAACCCGAACAGACGTCAAAGCCTTCTTTTGGCGGGTCATAGTGATCCGTTGTTATATTGTGGGATAGACAACGATCAA????????????????????????????????
H15      TAGTGAAATTGAGATGGCGGCGAAGACGCCGCCTATGAATTCTAAGACGAGAAGACCCCATTGAGCTTTACTATTAACTTGTATTGTCAGAGCGGTCCCGGATCCGTTTTGCCCCCTGTCCCTAGCTTCATAATAAAATTGTGGAGACTATGTGGCAAAAGA-AAAACAAGGGATTCGGGCCTTAGGTCCCCCCCCCGGGACCCGAAGGGTCCGCCACGCCCCGTCCCGATTTATATGAAAAACCACTCTTTTTATTAAGATTACTGTCTAACACCGTACAAGTAAGATAGTTTGGTTGGGGCGACCGCCTTCGAAAAAGTATCGAAGGCGCACATAAGATTAATCAGGAGAAGGATCCGAAGGATCTTTTTCTCGGGAGTAATGTCCC-AAAAAAGGAGATTAATTTGACTGAGAGGGCAACAACCCGAACAGACGTCAAAGCCTTCTTTTGGCGGGTCATAGTGATCCGTTGTTATATTGTGGGATTGACAACGATCAACGAAGAAAAGTTACCATGGGGATAACAGCGTA

;
END;
